# Supplementary material for: Unilateral vs. Bilateral Selective Cerebral Perfusion for Acute Type A Aortic Dissection with Frozen Elephant Trunk: Systematic Review and Meta-Analysis
Source: J Clin Med. 2025 Sep 10;14(18):6392. doi: 10.3390/jcm14186392 (PMC12470731; doi:10.3390/jcm14186392)
Supplement: Supplementary file 1 [file jcm-14-06392-s001.zip]

Archive with 1 entries (1 files):
- jcm-3836189-supplementary.pdf
